# Supplementary material for: Novel endornaviruses infecting Phytophthora cactorum that attenuate vegetative growth, promote sporangia formation and confer hypervirulence to the host oomycete
Source: J Gen Virol. 2025 May 1;106(5):002099. doi: 10.1099/jgv.0.002099 (PMC12046096; doi:10.1099/jgv.0.002099)
Supplement: Uncited Table S1. [file jgv-106-02099-s002.xlsx]

## Sheet: Sheet1
		Table1 List of primers used in the study.
		primer name	sequence	purpose
		PcEV4_RdRp11610-Kara1/F	CAGTTTGGACTTTGACATTGAGCAATC	for detection and northern hybridization probe
		PcEV4_RdRp12376-Kara1/R	CCACTCTATTCCTGTGTGTTATTTTGC	for detection and northern hybridization probe
		PcEV5_RdRp11547-Kara1/F	CCATCGATTAGCAGTAAGTTCAAGTC	for detection and northern hybridization probe
		PcEV5_RdRp12331-Kara1/R	CGGTGGGTTATTTTGCTAATCATG	for northern hybridization probe
		PcAEV4_RdRp-qRT/F	CATTACAGCGAGTTCCTACAG	for RT-qPCR
		PcAEV4_RdRp-qRT/R	CCAATTTGGGAAGGTGTCATAC	for RT-qPCR
		PcAEV5_RdRp-qRT/F	CAGCACGCTACTATCTACAGTTG	for RT-qPCR
		PcAEV5_RdRp-qRT/R	TGAATGCCATGACCTTTCCAC	for detection and RT-qPCR
		PcacWS41_F	CGGTCCAATCGTGCTCTATTTG	for RT-qPCR (reference gene)
		PcacWS41_R	ACTGGACTTGAAGGAGAAGCG	for RT-qPCR (reference gene)
		PcEV4_5RACE/R	CCAGGCATGATGTAGTCTGATCGGGAAG	for determination of 5' terminal sequence of PcAEV4
		PcEV4_3RACE/F	GCGACACACAACTCAATGTTAGCCAGCATG	for determination of 3' terminal sequence of PcAEV4
		PcEV5_5RACE/R	CACTCTGCTACGTTCTACTGCCATACC	for determination of 5' terminal sequence of PcAEV5
		PcEV5_3RACE/F	CGGTTCGTCGCCAGAAACAAACAAC	for determination of 3' terminal sequence of PcAEV5
		PcEV4_5'probe1/F	CAGTGGGTCGAATATTCCGAATTTAAC	for northern hybridization probe
		PcEV4_5'probe1/R	CAGCCTAATGTAATCGTATGGTGGTAAC	for northern hybridization probe
		PcEV5_5'probe1/F	GTTGACAATTAAGCAGTGCGAGTTC	for northern hybridization probe
		PcEV5_5'probe1/R	CTTCGCTGCGCCAAAGAATGTG	for northern hybridization probe
